# Supplementary material for: Phylogenetic analysis and protein structure modelling identifies distinct Ca2+/Cation antiporters and conservation of gene family structure within Arabidopsis and rice species
Source: Rice (N Y). 2016 Feb 1;9:3. doi: 10.1186/s12284-016-0075-8 (PMC4735048; doi:10.1186/s12284-016-0075-8)
Supplement: Additional file 2: Table S1. — Reference number or accession number of the sequences used for the phylogenetic analysis. (XLSX 23 kb) [file 12284_2016_75_MOESM2_ESM.xlsx]

## Sheet: Table S1
Additional file 2: Table S1. Reference number or accession number of the sequences used for the phylogenetic analysis.
Species name	Common name/definition	CaCA gene family	Gene name used for analysis	Alternative/ published name	Reference number	Accession number	Genome database used
Early Land Plants - Bryophyta
Physcomitrella patens	moss	NCX (MHX)	PpMHX1		Phpat.001G156800		Phytozome (http://phytozome.jgi.doe.gov/)
Physcomitrella patens	moss	NCX (MHX)	PpMHX2		Phpat.002G027400		Phytozome (http://phytozome.jgi.doe.gov/)
Physcomitrella patens	moss	CCX	PpCCX1		Phpat.003G003700		Phytozome (http://phytozome.jgi.doe.gov/)
Physcomitrella patens	moss	CCX	PpCCX2		Phpat.019G073800		Phytozome (http://phytozome.jgi.doe.gov/)
Physcomitrella patens	moss	CCX	PpCCX3		Phpat.009G008500		Phytozome (http://phytozome.jgi.doe.gov/)
Physcomitrella patens	moss	CAX	PpCAX1		Phpat.014G032900		Phytozome (http://phytozome.jgi.doe.gov/)
Physcomitrella patens	moss	CAX	PpCAX2		Phpat.013G068400		Phytozome (http://phytozome.jgi.doe.gov/)
Physcomitrella patens	moss	CAX	PpCAX3		Phpat.002G083700		Phytozome (http://phytozome.jgi.doe.gov/)
Physcomitrella patens	moss	CAX	PpCAX4		Phpat.010G009200		Phytozome (http://phytozome.jgi.doe.gov/)
Physcomitrella patens	moss	CAX	PpCAX5		Phpat.001G105500		Phytozome (http://phytozome.jgi.doe.gov/)
Physcomitrella patens	moss	NCL	PpNCL1		Phpat.019G047200		Phytozome (http://phytozome.jgi.doe.gov/)
Physcomitrella patens	moss	NCL	PpNCL2		Phpat.013G025500		Phytozome (http://phytozome.jgi.doe.gov/)
Physcomitrella patens	moss	NCL	PpNCL3		Phpat.003G018700		Phytozome (http://phytozome.jgi.doe.gov/)
Physcomitrella patens	moss	NCL	PpNCL4		Phpat.026G044700		Phytozome (http://phytozome.jgi.doe.gov/)
Land Plants - Angiosperms: Eudicots
Arabidopsis thaliana	thale cress	NCX (MHX)	AtMHX		At2g47600	NP_566105	TAIR (http://www.arabidopsis.org)/Phytozome (http://phytozome.jgi.doe.gov/)
Arabidopsis thaliana	thale cress	CCX	AtCCX1	AtCAX7	At5g17860	NP_197288	TAIR (http://www.arabidopsis.org)/Phytozome (http://phytozome.jgi.doe.gov/)
Arabidopsis thaliana	thale cress	CCX	AtCCX2	AtCAX8	At5g17850	NP_197287	TAIR (http://www.arabidopsis.org)/Phytozome (http://phytozome.jgi.doe.gov/)
Arabidopsis thaliana	thale cress	CCX	AtCCX3	AtCAX9	At3g14070	NP_566474	TAIR (http://www.arabidopsis.org)/Phytozome (http://phytozome.jgi.doe.gov/)
Arabidopsis thaliana	thale cress	CCX	AtCCX4	AtCAX10	At1g54115	NP_564650	TAIR (http://www.arabidopsis.org)/Phytozome (http://phytozome.jgi.doe.gov/)
Arabidopsis thaliana	thale cress	CCX	AtCCX5	AtCAX11	At1g08960	NP_172370	TAIR (http://www.arabidopsis.org)/Phytozome (http://phytozome.jgi.doe.gov/)
Arabidopsis thaliana	thale cress	CAX	AtCAX1		At2g38170	NP_181352	TAIR (http://www.arabidopsis.org)/Phytozome (http://phytozome.jgi.doe.gov/)
Arabidopsis thaliana	thale cress	CAX	AtCAX2		At3g13320	NP_566452	TAIR (http://www.arabidopsis.org)/Phytozome (http://phytozome.jgi.doe.gov/)
Arabidopsis thaliana	thale cress	CAX	AtCAX3		At3g51860	NP_190754	TAIR (http://www.arabidopsis.org)/Phytozome (http://phytozome.jgi.doe.gov/)
Arabidopsis thaliana	thale cress	CAX	AtCAX4		At5g01490	NP_568091	TAIR (http://www.arabidopsis.org)/Phytozome (http://phytozome.jgi.doe.gov/)
Arabidopsis thaliana	thale cress	CAX	AtCAX5		At1g55730	NP_175969	TAIR (http://www.arabidopsis.org)/Phytozome (http://phytozome.jgi.doe.gov/)
Arabidopsis thaliana	thale cress	CAX	AtCAX6		At1g55720	NP_175968	TAIR (http://www.arabidopsis.org)/Phytozome (http://phytozome.jgi.doe.gov/)
Arabidopsis thaliana	thale cress	NCL	AtNCL		At1g53210	NP_564623	TAIR (http://www.arabidopsis.org)/Phytozome (http://phytozome.jgi.doe.gov/)
Arabidopsis halleri		NCX (MHX)	AhMHX		Araha.1610s0017		Phytozome (http://phytozome.jgi.doe.gov/)
Arabidopsis halleri		CCX	AhCCX1		Araha.29818s0001		Phytozome (http://phytozome.jgi.doe.gov/)
Arabidopsis halleri		CCX	AhCCX2		Araha.47291s0001		Phytozome (http://phytozome.jgi.doe.gov/)
Arabidopsis halleri		CCX	AhCCX3		Araha.11782s0008		Phytozome (http://phytozome.jgi.doe.gov/)
Arabidopsis halleri		CCX	AhCCX4		Araha.21964s0002		Phytozome (http://phytozome.jgi.doe.gov/)
Arabidopsis halleri		CCX	AhCCX5		Araha.32703s0009		Phytozome (http://phytozome.jgi.doe.gov/)
Arabidopsis halleri		CAX	AhCAX1		Araha.13070s0001		Phytozome (http://phytozome.jgi.doe.gov/)
Arabidopsis halleri		CAX	AhCAX2		Araha.18806s0001		Phytozome (http://phytozome.jgi.doe.gov/)
Arabidopsis halleri		CAX	AhCAX3		Araha.15811s0005		Phytozome (http://phytozome.jgi.doe.gov/)
Arabidopsis halleri		CAX	AhCAX4		Araha.8792s0001		Phytozome (http://phytozome.jgi.doe.gov/)
Arabidopsis halleri		CAX	AhCAX5		Araha.0395s0002		Phytozome (http://phytozome.jgi.doe.gov/)
Arabidopsis halleri		CAX	AhCAX6		Araha.0395s0003		Phytozome (http://phytozome.jgi.doe.gov/)
Arabidopsis halleri		NCL	AhNCL		Araha.17302s0001		Phytozome (http://phytozome.jgi.doe.gov/)
Arabidopsis lyrata		NCX (MHX)	AlMHX		935749		Phytozome (http://phytozome.jgi.doe.gov/)
Arabidopsis lyrata		CCX	AlCCX1		488652		Phytozome (http://phytozome.jgi.doe.gov/)
Arabidopsis lyrata		CCX	AlCCX2		893702		Phytozome (http://phytozome.jgi.doe.gov/)
Arabidopsis lyrata		CCX	AlCCX3		929180		Phytozome (http://phytozome.jgi.doe.gov/)
Arabidopsis lyrata		CCX	AlCCX4		474542		Phytozome (http://phytozome.jgi.doe.gov/)
Arabidopsis lyrata		CCX	AlCCX5		919642		Phytozome (http://phytozome.jgi.doe.gov/)
Arabidopsis lyrata		CAX	AlCAX1		482825		Phytozome (http://phytozome.jgi.doe.gov/)
Arabidopsis lyrata		CAX	AlCAX2		929070		Phytozome (http://phytozome.jgi.doe.gov/)
Arabidopsis lyrata		CAX	AlCAX3		485541		Phytozome (http://phytozome.jgi.doe.gov/)
Arabidopsis lyrata		CAX	AlCAX4		486927		Phytozome (http://phytozome.jgi.doe.gov/)
Arabidopsis lyrata		CAX	AlCAX5		914699		Phytozome (http://phytozome.jgi.doe.gov/)
Arabidopsis lyrata		CAX	AlCAX6		474631		Phytozome (http://phytozome.jgi.doe.gov/)
Arabidopsis lyrata		NCL	AlNCL		474446		Phytozome (http://phytozome.jgi.doe.gov/)
Eutrema salsugineum	formerly Thellungiella halophila	NCX (MHX)	AlMHX		Thhalv10001391m		Phytozome (http://phytozome.jgi.doe.gov/)
Eutrema salsugineum	formerly Thellungiella halophila	CCX	AlCCX1		Thhalv10016097m		Phytozome (http://phytozome.jgi.doe.gov/)
Eutrema salsugineum	formerly Thellungiella halophila	CCX	AlCCX2		Thhalv10013163m		Phytozome (http://phytozome.jgi.doe.gov/)
Eutrema salsugineum	formerly Thellungiella halophila	CCX	AlCCX3		Thhalv10022348m		Phytozome (http://phytozome.jgi.doe.gov/)
Eutrema salsugineum	formerly Thellungiella halophila	CCX	AlCCX4		Thhalv10012398m		Phytozome (http://phytozome.jgi.doe.gov/)
Eutrema salsugineum	formerly Thellungiella halophila	CCX	AlCCX5		Thhalv10007271m		Phytozome (http://phytozome.jgi.doe.gov/)
Eutrema salsugineum	formerly Thellungiella halophila	CAX	AlCAX1		Thhalv10016611m		Phytozome (http://phytozome.jgi.doe.gov/)
Eutrema salsugineum	formerly Thellungiella halophila	CAX	AlCAX2		Thhalv10020742m		Phytozome (http://phytozome.jgi.doe.gov/)
Eutrema salsugineum	formerly Thellungiella halophila	CAX	AlCAX3		Thhalv10010359m		Phytozome (http://phytozome.jgi.doe.gov/)
Eutrema salsugineum	formerly Thellungiella halophila	CAX	AlCAX4		Thhalv10013404m		Phytozome (http://phytozome.jgi.doe.gov/)
Eutrema salsugineum	formerly Thellungiella halophila	CAX	AlCAX5		Thhalv10011487m		Phytozome (http://phytozome.jgi.doe.gov/)
Eutrema salsugineum	formerly Thellungiella halophila	NCL	AlNCL		Thhalv10011341m		Phytozome (http://phytozome.jgi.doe.gov/)
Land Plants - Angiosperms: Monocots
Oryza sativa Japonica	asian rice (AA genome)	NCX (MHX)	OsMHX1		Os11g43860		Phytozome (http://phytozome.jgi.doe.gov/)
Oryza sativa Japonica	asian rice (AA genome)	NCX (MHX)	OsMHX2		Os02g43110		Phytozome (http://phytozome.jgi.doe.gov/)
Oryza sativa Japonica	asian rice (AA genome)	CCX	OsCCX1		Os03g08230		Phytozome (http://phytozome.jgi.doe.gov/)
Oryza sativa Japonica	asian rice (AA genome)	CCX	OsCCX2		Os03g45370		Phytozome (http://phytozome.jgi.doe.gov/)
Oryza sativa Japonica	asian rice (AA genome)	CCX	OsCCX3		Os10g30070		Phytozome (http://phytozome.jgi.doe.gov/)
Oryza sativa Japonica	asian rice (AA genome)	CCX	OsCCX4		Os12g42910		Phytozome (http://phytozome.jgi.doe.gov/)
Oryza sativa Japonica	asian rice (AA genome)	CCX	OsCCX5		Os11g05070		Phytozome (http://phytozome.jgi.doe.gov/)
Oryza sativa Japonica	asian rice (AA genome)	CAX	OsCAX1a		Os01g37690	AB112656	Phytozome (http://phytozome.jgi.doe.gov/)
Oryza sativa Japonica	asian rice (AA genome)	CAX	OsCAX1b		Os05g51610	AB112770	Phytozome (http://phytozome.jgi.doe.gov/)
Oryza sativa Japonica	asian rice (AA genome)	CAX	OsCAX1c		Os02g21009	AB112771	Phytozome (http://phytozome.jgi.doe.gov/)
Oryza sativa Japonica	asian rice (AA genome)	CAX	OsCAX2		Os03g27960	AK069928	Phytozome (http://phytozome.jgi.doe.gov/)
Oryza sativa Japonica	asian rice (AA genome)	CAX	OsCAX3		Os04g55940	AB112773	Phytozome (http://phytozome.jgi.doe.gov/)
Oryza sativa Japonica	asian rice (AA genome)	CAX	OsCAX4		Os02g04630		Phytozome (http://phytozome.jgi.doe.gov/)
Oryza sativa Japonica	asian rice (AA genome)	NCL	OsNCL1		Os01g11414		Phytozome (http://phytozome.jgi.doe.gov/)
Oryza sativa Japonica	asian rice (AA genome)	NCL	OsNCL2		Os02g14980		Phytozome (http://phytozome.jgi.doe.gov/)
Oryza barthii	african wild rice (AA genome)	NCX (MHX)	ObarMHX1		OBART11G21860 (probably partial length sequence)		Gramene (http://www.gramene.org)
Oryza barthii	african wild rice (AA genome)	NCX (MHX)	ObarMHX2		OBART02G25830		Gramene (http://www.gramene.org)
Oryza barthii	african wild rice (AA genome)	CCX	ObarCCX1		OBART03G05850		Gramene (http://www.gramene.org)
Oryza barthii	african wild rice (AA genome)	CCX	ObarCCX2		OBART03G28130		Gramene (http://www.gramene.org)
Oryza barthii	african wild rice (AA genome)	CCX	ObarCCX3		ABRL00000000 (only partial length sequence available)		Gramene (http://www.gramene.org)
Oryza barthii	african wild rice (AA genome)	CCX	ObarCCX4		ABRL00000000 (only partial length sequence available)		Gramene (http://www.gramene.org)
Oryza barthii	african wild rice (AA genome)	CCX	ObarCCX5		OBART11G03080 (probably partial length sequence)		Gramene (http://www.gramene.org)
Oryza barthii	african wild rice (AA genome)	CAX	ObarCAX1a		OBART01G19480		Gramene (http://www.gramene.org)
Oryza barthii	african wild rice (AA genome)	CAX	ObarCAX1b		OBART05G28070/OBART05G28050		Gramene (http://www.gramene.org)
Oryza barthii	african wild rice (AA genome)	CAX	ObarCAX1c		OBART02G14010		Gramene (http://www.gramene.org)
Oryza barthii	african wild rice (AA genome)	CAX	ObarCAX2		OBART03G20450		Gramene (http://www.gramene.org)
Oryza barthii	african wild rice (AA genome)	CAX	ObarCAX3		OBART04G27810		Gramene (http://www.gramene.org)
Oryza barthii	african wild rice (AA genome)	CAX	ObarCAX4		OBART02G03190		Gramene (http://www.gramene.org)
Oryza barthii	african wild rice (AA genome)	NCL	ObarNCL1		OBART01G07170		Gramene (http://www.gramene.org)
Oryza barthii	african wild rice (AA genome)	NCL	ObarNCL2		OBART02G10580		Gramene (http://www.gramene.org)
Oryza brachyantha	native african rice (FF genome)	NCX (MHX)	ObraMHX1		OB11G26470		Gramene (http://www.gramene.org)
Oryza brachyantha	native african rice (FF genome)	CCX	ObraCCX1		OB03G15940		Gramene (http://www.gramene.org)
Oryza brachyantha	native african rice (FF genome)	CCX	ObraCCX2		OB03G35770/OB03G35780		Gramene (http://www.gramene.org)
Oryza brachyantha	native african rice (FF genome)	CCX	ObraCCX3		OB10G18460 (only partial length sequence available)		Gramene (http://www.gramene.org)
Oryza brachyantha	native african rice (FF genome)	CCX	ObraCCX4		OB12G26160 (probably partial length sequence)		Gramene (http://www.gramene.org)
Oryza brachyantha	native african rice (FF genome)	CCX	ObraCCX5		OB11G12360 (only partial length sequence available)		Gramene (http://www.gramene.org)
Oryza brachyantha	native african rice (FF genome)	CAX	ObraCAX1a		OB01G29140		Gramene (http://www.gramene.org)
Oryza brachyantha	native african rice (FF genome)	CAX	ObraCAX1b		OB05G35550		Gramene (http://www.gramene.org)
Oryza brachyantha	native african rice (FF genome)	CAX	ObraCAX1c		OB02G22370		Gramene (http://www.gramene.org)
Oryza brachyantha	native african rice (FF genome)	CAX	ObraCAX2		OB03G29660		Gramene (http://www.gramene.org)
Oryza brachyantha	native african rice (FF genome)	CAX	ObraCAX3		OB04G34750		Gramene (http://www.gramene.org)
Oryza brachyantha	native african rice (FF genome)	CAX	ObraCAX4		OB02G12870		Gramene (http://www.gramene.org)
Oryza brachyantha	native african rice (FF genome)	NCL	ObraNCL1		OB01G17150		Gramene (http://www.gramene.org)
Oryza brachyantha	native african rice (FF genome)	NCL	ObraNCL2		OB02G19370		Gramene (http://www.gramene.org)
Oryza glaberrima	african rice (AA genome)	NCX (MHX)	OglaMHX1		ORGLA11G0176700 (only partial length sequence available)		Gramene (http://www.gramene.org)
Oryza glaberrima	african rice (AA genome)	NCX (MHX)	OglaMHX2		ORGLA02G0221000 (probably partial length sequence)		Gramene (http://www.gramene.org)
Oryza glaberrima	african rice (AA genome)	CCX	OglaCCX1		ORGLA03G0056400		Gramene (http://www.gramene.org)
Oryza glaberrima	african rice (AA genome)	CCX	OglaCCX2		ORGLA03G0260000		Gramene (http://www.gramene.org)
Oryza glaberrima	african rice (AA genome)	CCX	OglaCCX3		agi1.1 (only partial length sequence available)		Gramene (http://www.gramene.org)
Oryza glaberrima	african rice (AA genome)	CCX	OglaCCX4		ORGLA12G0166400		Gramene (http://www.gramene.org)
Oryza glaberrima	african rice (AA genome)	CCX	OglaCCX5		ORGLA11G0028100		Gramene (http://www.gramene.org)
Oryza glaberrima	african rice (AA genome)	CAX	OglaCAX1a		ORGLA01G0159500		Gramene (http://www.gramene.org)
Oryza glaberrima	african rice (AA genome)	CAX	OglaCAX1b		ORGLA05G0244200		Gramene (http://www.gramene.org)
Oryza glaberrima	african rice (AA genome)	CAX	OglaCAX1c		ORGLA02G0123900		Gramene (http://www.gramene.org)
Oryza glaberrima	african rice (AA genome)	CAX	OglaCAX2		ORGLA03G0191100		Gramene (http://www.gramene.org)
Oryza glaberrima	african rice (AA genome)	CAX	OglaCAX3		ORGLA04G0240500		Gramene (http://www.gramene.org)
Oryza glaberrima	african rice (AA genome)	CAX	OglaCAX4		ORGLA02G0030100		Gramene (http://www.gramene.org)
Oryza glaberrima	african rice (AA genome)	NCL	OglaNCL2		ORGLA02G0095100		Gramene (http://www.gramene.org)
Oryza glumipatula	s. american wild rice (AA genome)	NCX (MHX)	OgluMHX1		OGLUM11G21190		Gramene (http://www.gramene.org)
Oryza glumipatula	s. american wild rice (AA genome)	CCX	OgluCCX1		OGLUM03G05850		Gramene (http://www.gramene.org)
Oryza glumipatula	s. american wild rice (AA genome)	CCX	OgluCCX2		OGLUM03G28760		Gramene (http://www.gramene.org)
Oryza glumipatula	s. american wild rice (AA genome)	CCX	OgluCCX3		OGLUM10G10820 (probably partial length sequence)		Gramene (http://www.gramene.org)
Oryza glumipatula	s. american wild rice (AA genome)	CCX	OgluCCX4		OGLUM12G21030		Gramene (http://www.gramene.org)
Oryza glumipatula	s. american wild rice (AA genome)	CCX	OgluCCX5		OGLUM11G02700 (only partial length sequence available)		Gramene (http://www.gramene.org)
Oryza glumipatula	s. american wild rice (AA genome)	CAX	OgluCAX1a		OGLUM01G23110		Gramene (http://www.gramene.org)
Oryza glumipatula	s. american wild rice (AA genome)	CAX	OgluCAX1b		OGLUM05G29480		Gramene (http://www.gramene.org)
Oryza glumipatula	s. american wild rice (AA genome)	CAX	OgluCAX1c		OGLUM02G13900		Gramene (http://www.gramene.org)
Oryza glumipatula	s. american wild rice (AA genome)	CAX	OgluCAX2		OGLUM03G21200		Gramene (http://www.gramene.org)
Oryza glumipatula	s. american wild rice (AA genome)	CAX	OgluCAX3		OGLUM04G27670		Gramene (http://www.gramene.org)
Oryza glumipatula	s. american wild rice (AA genome)	CAX	OgluCAX4		OGLUM02G03090		Gramene (http://www.gramene.org)
Oryza glumipatula	s. american wild rice (AA genome)	NCL	OgluNCL1		OGLUM01G08060		Gramene (http://www.gramene.org)
Oryza glumipatula	s. american wild rice (AA genome)	NCL	OgluNCL2		OGLUM02G10510		Gramene (http://www.gramene.org)
Oryza longistaminata	perennial wild rice (AA genome)	NCX (MHX)	OlMHX1		OLONG_007999		Gramene (http://www.gramene.org)
Oryza longistaminata	perennial wild rice (AA genome)	CCX	OlCCX1		OLONG_002428		Gramene (http://www.gramene.org)
Oryza longistaminata	perennial wild rice (AA genome)	CCX	OlCCX2		OLONG_012097 (only partial length sequence available)		Gramene (http://www.gramene.org)
Oryza longistaminata	perennial wild rice (AA genome)	CCX	OlCCX3		OLONG_007999 (only partial length sequence available)		Gramene (http://www.gramene.org)
Oryza longistaminata	perennial wild rice (AA genome)	CCX	OlCCX4		OLONG_004463 (only partial length sequence available)		Gramene (http://www.gramene.org)
Oryza longistaminata	perennial wild rice (AA genome)	CCX	OlCCX5		OLONG_000677 (only partial length sequence available)		Gramene (http://www.gramene.org)
Oryza longistaminata	perennial wild rice (AA genome)	CAX	OlCAX1a		OLONG_003101		Gramene (http://www.gramene.org)
Oryza longistaminata	perennial wild rice (AA genome)	CAX	OlCAX1b		OLONG_007971		Gramene (http://www.gramene.org)
Oryza longistaminata	perennial wild rice (AA genome)	CAX	OlCAX1c		OLONG_010143		Gramene (http://www.gramene.org)
Oryza longistaminata	perennial wild rice (AA genome)	CAX	OlCAX2		OLONG_009358		Gramene (http://www.gramene.org)
Oryza longistaminata	perennial wild rice (AA genome)	CAX	OlCAX3		OLONG_021212		Gramene (http://www.gramene.org)
Oryza longistaminata	perennial wild rice (AA genome)	CAX	OlCAX4		OlongScf20449		Gramene (http://www.gramene.org)
Oryza longistaminata	perennial wild rice (AA genome)	NCL	OlNCL1		OLONG_003090		Gramene (http://www.gramene.org)
Oryza longistaminata	perennial wild rice (AA genome)	NCL	OlNCL2		OLONG_018730		Gramene (http://www.gramene.org)
Oryza meridionalis	australian wild rice (AA genome)	NCX (MHX)	OmMHX1		OMERI11G18100		Gramene (http://www.gramene.org)
Oryza meridionalis	australian wild rice (AA genome)	CCX	OmCCX1		OMERI03G05690		Gramene (http://www.gramene.org)
Oryza meridionalis	australian wild rice (AA genome)	CCX	OmCCX2		OMERI03G24770		Gramene (http://www.gramene.org)
Oryza meridionalis	australian wild rice (AA genome)	CCX	OmCCX3		OMERI04G07010		Gramene (http://www.gramene.org)
Oryza meridionalis	australian wild rice (AA genome)	CCX	OmCCX4		OMERI12G14430		Gramene (http://www.gramene.org)
Oryza meridionalis	australian wild rice (AA genome)	CCX	OmCCX5		OMERI11G02830		Gramene (http://www.gramene.org)
Oryza meridionalis	australian wild rice (AA genome)	CAX	OmCAX1a		OMERI03G17940		Gramene (http://www.gramene.org)
Oryza meridionalis	australian wild rice (AA genome)	CAX	OmCAX1b		OMERI05G23910		Gramene (http://www.gramene.org)
Oryza meridionalis	australian wild rice (AA genome)	CAX	OmCAX1c		OMERI02G14510		Gramene (http://www.gramene.org)
Oryza meridionalis	australian wild rice (AA genome)	CAX	OmCAX3		OMERI04G23200		Gramene (http://www.gramene.org)
Oryza meridionalis	australian wild rice (AA genome)	CAX	OmCAX4		OMERI02G03850		Gramene (http://www.gramene.org)
Oryza meridionalis	australian wild rice (AA genome)	NCL	OmNCL1		OMERI01G07070		Gramene (http://www.gramene.org)
Oryza meridionalis	australian wild rice (AA genome)	NCL	OmNCL2		OMERI02G11440		Gramene (http://www.gramene.org)
Oryza nivara	indian wild rice (AA genome)	NCX (MHX)	OnMHX1		ONIVA11G22170		Gramene (http://www.gramene.org)
Oryza nivara	indian wild rice (AA genome)	NCX (MHX)	OnMHX2		ONIVA02G28280 (probably partial length sequence)		Gramene (http://www.gramene.org)
Oryza nivara	indian wild rice (AA genome)	CCX	OnCCX1		ONIVA03G05830		Gramene (http://www.gramene.org)
Oryza nivara	indian wild rice (AA genome)	CCX	OnCCX2		ONIVA03G29160		Gramene (http://www.gramene.org)
Oryza nivara	indian wild rice (AA genome)	CCX	OnCCX3		ONIVA10G10070		Gramene (http://www.gramene.org)
Oryza nivara	indian wild rice (AA genome)	CCX	OnCCX4		ONIVA12G18230		Gramene (http://www.gramene.org)
Oryza nivara	indian wild rice (AA genome)	CCX	OnCCX5		ONIVA11G03470		Gramene (http://www.gramene.org)
Oryza nivara	indian wild rice (AA genome)	CAX	OnCAX1a		ONIVA01G22100		Gramene (http://www.gramene.org)
Oryza nivara	indian wild rice (AA genome)	CAX	OnCAX1b		ONIVA05G29950		Gramene (http://www.gramene.org)
Oryza nivara	indian wild rice (AA genome)	CAX	OnCAX1c		ONIVA02G15170		Gramene (http://www.gramene.org)
Oryza nivara	indian wild rice (AA genome)	CAX	OnCAX2		ONIVA03G22170		Gramene (http://www.gramene.org)
Oryza nivara	indian wild rice (AA genome)	CAX	OnCAX3		ONIVA04G26230		Gramene (http://www.gramene.org)
Oryza nivara	indian wild rice (AA genome)	CAX	OnCAX4		ONIVA02G03000		Gramene (http://www.gramene.org)
Oryza nivara	indian wild rice (AA genome)	NCL	OnNCL1		ONIVA01G09210		Gramene (http://www.gramene.org)
Oryza nivara	indian wild rice (AA genome)	NCL	OnNCL2		ONIVA02G11690		Gramene (http://www.gramene.org)
Oryza punctata	african red rice (BB genome)	NCX (MHX)	OpMHX1		OPUNC11G18390		Gramene (http://www.gramene.org)
Oryza punctata	african red rice (BB genome)	CCX	OpCCX1		OPUNC03G05640		Gramene (http://www.gramene.org)
Oryza punctata	african red rice (BB genome)	CCX	OpCCX2		OPUNC03G25630		Gramene (http://www.gramene.org)
Oryza punctata	african red rice (BB genome)	CCX	OpCCX3		OPUNC10G09490		Gramene (http://www.gramene.org)
Oryza punctata	african red rice (BB genome)	CCX	OpCCX4		OPUNC12G17520		Gramene (http://www.gramene.org)
Oryza punctata	african red rice (BB genome)	CCX	OpCCX5		OPUNC11G02690 (only partial length sequence available)		Gramene (http://www.gramene.org)
Oryza punctata	african red rice (BB genome)	CAX	OpCAX1a		OPUNC01G19850		Gramene (http://www.gramene.org)
Oryza punctata	african red rice (BB genome)	CAX	OpCAX1b		OPUNC05G25670		Gramene (http://www.gramene.org)
Oryza punctata	african red rice (BB genome)	CAX	OpCAX1c		OPUNC02G12430 (only partial length sequence available)		Gramene (http://www.gramene.org)
Oryza punctata	african red rice (BB genome)	CAX	OpCAX2		OPUNC03G19280		Gramene (http://www.gramene.org)
Oryza punctata	african red rice (BB genome)	CAX	OpCAX3		OPUNC04G25220		Gramene (http://www.gramene.org)
Oryza punctata	african red rice (BB genome)	CAX	OpCAX4		OPUNC02G02520		Gramene (http://www.gramene.org)
Oryza punctata	african red rice (BB genome)	NCL	OpNCL1		OPUNC01G06870		Gramene (http://www.gramene.org)
Oryza punctata	african red rice (BB genome)	NCL	OpNCL2		OPUNC02G09420		Gramene (http://www.gramene.org)
Oryza rufipogon	asian wild rice (AA genome)	NCX (MHX)	OrMHX1		ORUFI11G23770		Gramene (http://www.gramene.org)
Oryza rufipogon	asian wild rice (AA genome)	NCX (MHX)	OrMHX2		ORUFI02G27220 (probably partial length sequence)		Gramene (http://www.gramene.org)
Oryza rufipogon	asian wild rice (AA genome)	CCX	OrCCX1		ORUFI03G05670		Gramene (http://www.gramene.org)
Oryza rufipogon	asian wild rice (AA genome)	CCX	OrCCX2		ORUFI03G29260		Gramene (http://www.gramene.org)
Oryza rufipogon	asian wild rice (AA genome)	CCX	OrCCX3		ORUFI10G11590 (probably partial length sequence)		Gramene (http://www.gramene.org)
Oryza rufipogon	asian wild rice (AA genome)	CCX	OrCCX4		ORUFI12G21590		Gramene (http://www.gramene.org)
Oryza rufipogon	asian wild rice (AA genome)	CCX	OrCCX5		ORUFI11G02920		Gramene (http://www.gramene.org)
Oryza rufipogon	asian wild rice (AA genome)	CAX	OrCAX1a		ORUFI01G21940		Gramene (http://www.gramene.org)
Oryza rufipogon	asian wild rice (AA genome)	CAX	OrCAX1b		ORUFI05G30040		Gramene (http://www.gramene.org)
Oryza rufipogon	asian wild rice (AA genome)	CAX	OrCAX1c		ORUFI02G14210		Gramene (http://www.gramene.org)
Oryza rufipogon	asian wild rice (AA genome)	CAX	OrCAX2		ORUFI03G21080		Gramene (http://www.gramene.org)
Oryza rufipogon	asian wild rice (AA genome)	CAX	OrCAX3		ORUFI04G29410		Gramene (http://www.gramene.org)
Oryza rufipogon	asian wild rice (AA genome)	CAX	OrCAX4		ORUFI02G03120		Gramene (http://www.gramene.org)
Oryza rufipogon	asian wild rice (AA genome)	NCL	OrNCL1		ORUFI01G07720		Gramene (http://www.gramene.org)
Oryza rufipogon	asian wild rice (AA genome)	NCL	OrNCL2		ORUFI02G10510		Gramene (http://www.gramene.org)
Algae - Chlorophyta
Chlamydomonas reinhardtii	unicellular freshwater microalgae	NCX	CrNCX		Cre11.g479600.t1.2		Phytozome (http://phytozome.jgi.doe.gov/)
Chlamydomonas reinhardtii	unicellular freshwater microalgae	CCX	CrCCX1	CrCAX3	Cre14.g625300.t1.2		Phytozome (http://phytozome.jgi.doe.gov/)
Chlamydomonas reinhardtii	unicellular freshwater microalgae	CCX	CrCCX2	CrCAX4	Cre01.g069550.t1.2		Phytozome (http://phytozome.jgi.doe.gov/)
Chlamydomonas reinhardtii	unicellular freshwater microalgae	CAX	CrCAX1		Cre12.g519500.t1.1	FM253128	Phytozome (http://phytozome.jgi.doe.gov/)
Chlamydomonas reinhardtii	unicellular freshwater microalgae	CAX	CrCAX2		Cre09.g409750.t1.2		Phytozome (http://phytozome.jgi.doe.gov/)
Algae - Heterokontophyta
Phaeodactylum tricornutum	marine diatom	NCKX	PtNCKX1		Phatr17199		JGI (http://genome.jgi-psf.org/Phatr2/Phatr2.home.html)
Phaeodactylum tricornutum	marine diatom	NCKX	PtNCKX2		Phatr1680		JGI (http://genome.jgi-psf.org/Phatr2/Phatr2.home.html)
Phaeodactylum tricornutum	marine diatom	CCX	PtCCX		Phatr49244		JGI (http://genome.jgi-psf.org/Phatr2/Phatr2.home.html)
Phaeodactylum tricornutum	marine diatom	CAX	PtCAX1		Phatr11387		JGI (http://genome.jgi-psf.org/Phatr2/Phatr2.home.html)
Phaeodactylum tricornutum	marine diatom	CAX	PtCAX2		Phatr2762		JGI (http://genome.jgi-psf.org/Phatr2/Phatr2.home.html)
Phaeodactylum tricornutum	marine diatom	NCL	PtNCL		Phatr31322		JGI (http://genome.jgi-psf.org/Phatr2/Phatr2.home.html)
Algae - Haptophyta
Emiliania huxleyi	unicellular coccolith marine algae	NCX	EhNCX		Protein ID: 454623		JGI (http://genome.jgi-psf.org/Emihu1/Emihu1.home.html)
Emiliania huxleyi	unicellular coccolith marine algae	NCKX	EhNCKX1		Protein ID: 245067		JGI (http://genome.jgi-psf.org/Emihu1/Emihu1.home.html)
Emiliania huxleyi	unicellular coccolith marine algae	NCKX	EhNCKX2		Protein ID: 447939		JGI (http://genome.jgi-psf.org/Emihu1/Emihu1.home.html)
Emiliania huxleyi	unicellular coccolith marine algae	NCKX	EhNCKX3		Protein ID: 199067		JGI (http://genome.jgi-psf.org/Emihu1/Emihu1.home.html)
Emiliania huxleyi	unicellular coccolith marine algae	NCKX	EhNCKX4		Protein ID: 219401		JGI (http://genome.jgi-psf.org/Emihu1/Emihu1.home.html)
Emiliania huxleyi	unicellular coccolith marine algae	NCKX	EhNCKX5		Protein ID: 469180		JGI (http://genome.jgi-psf.org/Emihu1/Emihu1.home.html)
Emiliania huxleyi	unicellular coccolith marine algae	CCX	EhCCX1		Protein ID: 203920		JGI (http://genome.jgi-psf.org/Emihu1/Emihu1.home.html)
Emiliania huxleyi	unicellular coccolith marine algae	CCX	EhCCX2		Protein ID: 449053		JGI (http://genome.jgi-psf.org/Emihu1/Emihu1.home.html)
Emiliania huxleyi	unicellular coccolith marine algae	CAX	EhCAX1		Protein ID: 103021		JGI (http://genome.jgi-psf.org/Emihu1/Emihu1.home.html)
Emiliania huxleyi	unicellular coccolith marine algae	CAX	EhCAX2		Protein ID: 315097		JGI (http://genome.jgi-psf.org/Emihu1/Emihu1.home.html)
Emiliania huxleyi	unicellular coccolith marine algae	CAX	EhCAX3		Protein ID: 415715		JGI (http://genome.jgi-psf.org/Emihu1/Emihu1.home.html)
Emiliania huxleyi	unicellular coccolith marine algae	CAX	EhCAX4		Protein ID: 416800		JGI (http://genome.jgi-psf.org/Emihu1/Emihu1.home.html)
Emiliania huxleyi	unicellular coccolith marine algae	CAX	EhCAX5		Protein ID: 66584		JGI (http://genome.jgi-psf.org/Emihu1/Emihu1.home.html)
Emiliania huxleyi	unicellular coccolith marine algae	CAX	EhCAX6		Protein ID: 72273		JGI (http://genome.jgi-psf.org/Emihu1/Emihu1.home.html)
Fungi
Saccharomyces cerevisiae	baker's yeast	CAX	ScVCX1		YDL128w	NP_010155	SGD (http://www.yeastgenome.org)
Saccharomyces cerevisiae	baker's yeast	CAX	ScVNX1		YNL321w	NP_014078	SGD (http://www.yeastgenome.org)
Protists
Plasmodium falciparum	malaria parasite	CAX	PfCAX	PfCHA	PFF0170w	NP_703697	Plasmodium genome project (http://www.sanger.ac.uk/resources/downloads/protozoa/plasmodium-falciparum.html)
Animals
Danio rerio	zebrafish	NCX	DrNCX1a	SLC8A1a		NP_001032179	Zebrafish genome project (http://www.ensembl.org/Danio_rerio)
Danio rerio	zebrafish	NCX	DrNCX1b	SLC8A1b		NP_001034233	Zebrafish genome project (http://www.ensembl.org/Danio_rerio)
Danio rerio	zebrafish	NCX	DrNCX2a	SLC8A2a		NP_001116768	Zebrafish genome project (http://www.ensembl.org/Danio_rerio)
Danio rerio	zebrafish	NCX	DrNCX2b	SLC8A2b		NP_001116756	Zebrafish genome project (http://www.ensembl.org/Danio_rerio)
Danio rerio	zebrafish	NCX	DrNCX3	SLC8A3		NP_001116728	Zebrafish genome project (http://www.ensembl.org/Danio_rerio)
Danio rerio	zebrafish	NCX	DrNCX4	SLC8A4		NP_001082888	Zebrafish genome project (http://www.ensembl.org/Danio_rerio)
Danio rerio	zebrafish	NCKX	DrNCKX1	SLC24A1		BX548060	Zebrafish genome project (http://www.ensembl.org/Danio_rerio)
Danio rerio	zebrafish	NCKX	DrNCKX2	SLC24A2		BX908747	Zebrafish genome project (http://www.ensembl.org/Danio_rerio)
Danio rerio	zebrafish	NCKX	DrNCKX3	SLC24A3		BX323884	Zebrafish genome project (http://www.ensembl.org/Danio_rerio)
Danio rerio	zebrafish	NCKX	DrNCKX4	SLC24A4		BX571836	Zebrafish genome project (http://www.ensembl.org/Danio_rerio)
Danio rerio	zebrafish	NCKX	DrNCKX5	SLC24A5		NP_001025451	Zebrafish genome project (http://www.ensembl.org/Danio_rerio)
Danio rerio	zebrafish	NCKX	DrNCKX6			FP016208	Zebrafish genome project (http://www.ensembl.org/Danio_rerio)
Danio rerio	zebrafish	CAX	DrCAX1			NP_001020678	Zebrafish genome project (http://www.ensembl.org/Danio_rerio)
Danio rerio	zebrafish	CAX	DrCAX2			XP_687025	Zebrafish genome project (http://www.ensembl.org/Danio_rerio)
Homo sapiens	human	NCX	HsNCX1	SLC8A1		NP_066920	CCDS (http://www.ncbi.nlm.nih.gov/projects/CCDS)
Homo sapiens	human	NCX	HsNCX2	SLC8A2		NP_055878	CCDS (http://www.ncbi.nlm.nih.gov/projects/CCDS)
Homo sapiens	human	NCX	HsNCX3	SLC8A3		NP_891977	CCDS (http://www.ncbi.nlm.nih.gov/projects/CCDS)
Homo sapiens	human	NCKX	HsNCKX1	SLC24A1		NP_004718	CCDS (http://www.ncbi.nlm.nih.gov/projects/CCDS)
Homo sapiens	human	NCKX	HsNCKX2	SLC24A2		NP_065077	CCDS (http://www.ncbi.nlm.nih.gov/projects/CCDS)
Homo sapiens	human	NCKX	HsNCKX3	SLC24A3		NP_066920	CCDS (http://www.ncbi.nlm.nih.gov/projects/CCDS)
Homo sapiens	human	NCKX	HsNCKX4	SLC24A4		NP_065077	CCDS (http://www.ncbi.nlm.nih.gov/projects/CCDS)
Homo sapiens	human	NCKX	HsNCKX5	SLC24A5		NP_995322	CCDS (http://www.ncbi.nlm.nih.gov/projects/CCDS)
Homo sapiens	human	CCX	HsNCKX6	HsNCLX SLC8B1		NP_079235	CCDS (http://www.ncbi.nlm.nih.gov/projects/CCDS)
Bacteria
Escherichia coli		YRBG	EcYRBG	yrbG		BAE77240	ACNUC (http://pbil.univ-lyon1.fr/databases/acnuc/acnuc.html
Escherichia coli		CAX (CHAA)	EcCHAA	chaA		AAA20200	ACNUC (http://pbil.univ-lyon1.fr/databases/acnuc/acnuc.html
Bacteria - Cyanobacteria
Synechococcus sp.		YRBG	SspYRBG			YP_376900	ACNUC (http://pbil.univ-lyon1.fr/databases/acnuc/acnuc.html
Synechococcus sp.		CAX	SspCAX			YP_377529	ACNUC (http://pbil.univ-lyon1.fr/databases/acnuc/acnuc.html
Archaea
Methanococcus maripaludis		YRBG	MmYRBG1			NP_988188	ACNUC (http://pbil.univ-lyon1.fr/databases/acnuc/acnuc.html
Methanococcus maripaludis		YRBG	MmYRBG2			NP_987310	ACNUC (http://pbil.univ-lyon1.fr/databases/acnuc/acnuc.html
